# Supplementary material for: mRNA expression profile of serotonin receptor subtypes and distribution of serotonergic terminations in marmoset brain
Source: Front Neural Circuits. 2014 May 19;8:52. doi: 10.3389/fncir.2014.00052 (PMC4032978; doi:10.3389/fncir.2014.00052)
Supplement: Supplementary file 2 [file Presentation2.ZIP]

Archive with 4 entries (4 files):
- Supplementary Fig8a (5HT7-LGN).tif
- Supplementary Fig8b (5HT7-LGN).tif
- Supplementary Fig8c (5HT2C-LGN).tif
- Supplementary Fig8d (5HT2C-LGN).tif
